# Supplementary material for: 2,2′-Dimethoxy­biphen­yl
Source: Acta Crystallogr Sect E Struct Rep Online. 2008 Aug 9;64(Pt 9):o1731. doi: 10.1107/S1600536808025178 (PMC2960700; doi:10.1107/S1600536808025178)
Supplement: Supplementary file 2 [file e-64-o1731-Isup2.hkl]

#
# h,k,l, Fc-squared, Fo-squared, sigma(Fo-squared) and status flag
#
data_I
_shelx_title '  Yonezawa_080204_01_'
_shelx_refln_list_code          4
_shelx_F_calc_maximum      104.92
_exptl_crystal_F_000       456.00
_reflns_d_resolution_high  0.8305
 
loop_
 _symmetry_equiv_pos_as_xyz
 'x, y, z'
 '-y+1/2, x+1/2, z+1/4'
 '-x, -y, z+1/2'
 'y+1/2, -x+1/2, z+3/4'
 '-x+1/2, y+1/2, -z+1/4'
 'y, x, -z'
 'x+1/2, -y+1/2, -z+3/4'
 '-y, -x, -z+1/2'
 
_cell_length_a     7.3931
_cell_length_b     7.3931
_cell_length_c    20.1623
_cell_angle_alpha  90.000
_cell_angle_beta   90.000
_cell_angle_gamma  90.000
 
_shelx_F_squared_multiplier     1.000
 
loop_
 _refln_index_h
 _refln_index_k
 _refln_index_l
 _refln_F_squared_calc
 _refln_F_squared_meas
 _refln_F_squared_sigma
 _refln_observed_status
   1   1   0      758.92      743.53      3.10 o
   0   2   0       52.73       44.18      0.28 o
   1   2   0     1992.55     1932.05      6.76 o
   2   2   0      145.34      138.16      0.54 o
   1   3   0      282.22      274.04      0.82 o
   2   3   0       44.11       51.13      0.22 o
   3   3   0       10.10        7.53      0.17 o
   0   4   0      749.16      829.49      4.18 o
   1   4   0      636.26      680.08      2.35 o
   2   4   0      858.11      929.46      3.30 o
   3   4   0       18.57       17.55      0.17 o
   4   4   0       53.25       53.45      0.61 o
   1   5   0      395.80      389.66      1.79 o
   2   5   0        0.99        0.76      0.14 o
   3   5   0       21.19       21.92      0.31 o
   4   5   0        1.20        0.86      0.17 o
   5   5   0      292.25      292.75      2.45 o
   0   6   0      383.20      390.90      2.82 o
   1   6   0        9.02        7.53      0.26 o
   2   6   0       34.79       30.27      0.48 o
   3   6   0      208.28      217.60      1.52 o
   4   6   0      176.92      169.92      1.33 o
   5   6   0      224.62      226.36      1.56 o
   6   6   0      249.49      260.23      4.02 o
   1   7   0       13.70       15.75      0.29 o
   2   7   0       50.75       50.68      0.55 o
   3   7   0       30.88       29.37      0.48 o
   4   7   0       34.03       35.10      0.49 o
   5   7   0        4.20        6.91      0.29 o
   0   8   0      241.73      261.10      1.98 o
   1   8   0       61.61       60.79      0.50 o
   2   8   0       24.74       19.76      0.31 o
   3   8   0        1.11        0.75      0.20 o
   0   1   1      138.36      142.06      0.40 o
   1   1   1       54.06       63.80      0.26 o
   0   2   1     3751.94     3715.07     15.51 o
   1   2   1      187.63      183.44      0.37 o
   2   2   1     1035.03      998.92      3.12 o
   0   3   1       35.05       31.08      0.12 o
   1   3   1     1117.22     1143.75      2.69 o
   2   3   1      378.01      393.70      0.82 o
   3   3   1        3.02        3.34      0.10 o
   0   4   1        2.05        1.68      0.10 o
   1   4   1      397.25      426.78      0.98 o
   2   4   1      155.26      169.89      0.39 o
   3   4   1       64.36       64.68      0.26 o
   4   4   1       21.95       24.33      0.30 o
   0   5   1       19.60       16.13      0.22 o
   1   5   1       64.26       65.83      0.28 o
   2   5   1      210.57      196.51      0.74 o
   3   5   1      309.31      297.97      1.19 o
   4   5   1       48.92       48.64      0.34 o
   5   5   1      621.92      618.95      3.66 o
   0   6   1       49.97       51.70      0.43 o
   1   6   1       46.50       44.63      0.29 o
   2   6   1      322.22      325.04      1.35 o
   3   6   1       60.15       59.04      0.45 o
   4   6   1       47.16       45.43      0.41 o
   5   6   1       35.67       36.12      0.34 o
   6   6   1       41.64       43.52      0.53 o
   0   7   1      246.30      249.26      1.35 o
   1   7   1      136.45      126.33      0.56 o
   2   7   1      112.50      108.55      0.57 o
   3   7   1       19.16       17.44      0.29 o
   4   7   1       29.86       29.34      0.35 o
   5   7   1       22.85       23.71      0.26 o
   0   8   1      149.22      147.24      0.86 o
   1   8   1       46.23       48.22      0.31 o
   2   8   1       12.54       10.74      0.19 o
   3   8   1        2.45        1.60      0.15 o
   0   1   2     6150.67     6171.06     43.82 o
   1   1   2     1150.08     1094.71      3.41 o
   0   2   2     2228.02     2093.00      7.74 o
   1   2   2      725.79      703.61      1.48 o
   2   2   2       66.08       64.89      0.22 o
   0   3   2       16.59       17.47      0.12 o
   1   3   2      199.14      182.73      0.39 o
   2   3   2      302.90      323.44      0.67 o
   3   3   2        0.37        0.42      0.07 o
   0   4   2      480.27      468.38      1.67 o
   1   4   2      799.38      857.99      2.11 o
   2   4   2      476.02      471.03      1.05 o
   3   4   2        2.25        1.65      0.08 o
   4   4   2       63.19       54.53      0.45 o
   0   5   2      147.63      128.47      0.63 o
   1   5   2       40.47       37.94      0.20 o
   2   5   2      597.48      606.69      2.29 o
   3   5   2       90.26       90.30      0.50 o
   4   5   2       48.35       45.58      0.33 o
   5   5   2       87.74       83.63      0.65 o
   0   6   2        2.48        2.30      0.19 o
   1   6   2      150.68      142.89      0.61 o
   2   6   2       18.04       18.81      0.26 o
   3   6   2      293.43      297.14      1.31 o
   4   6   2       20.05       21.97      0.29 o
   5   6   2       54.31       56.89      0.40 o
   6   6   2       77.29       72.18      0.70 o
   0   7   2        8.97       10.01      0.23 o
   1   7   2      127.34      129.32      0.60 o
   2   7   2       13.68       11.94      0.20 o
   3   7   2        2.53        2.08      0.17 o
   4   7   2        6.81        6.54      0.20 o
   5   7   2       66.59       72.61      0.46 o
   0   8   2      104.24      107.13      0.70 o
   1   8   2        7.05        7.59      0.15 o
   2   8   2        6.13        6.07      0.16 o
   3   8   2        5.38        5.33      0.18 o
   0   1   3     1338.97     1318.22      4.34 o
   1   1   3     5799.62     5704.74     29.76 o
   0   2   3      113.47      109.87      0.35 o
   1   2   3       97.38      100.74      0.23 o
   2   2   3       89.37       87.64      0.27 o
   0   3   3      149.08      155.44      0.47 o
   1   3   3      236.22      257.92      0.53 o
   2   3   3      630.55      683.94      1.48 o
   3   3   3      245.84      228.98      0.74 o
   0   4   3      300.34      312.55      1.04 o
   1   4   3       99.64      108.07      0.28 o
   2   4   3       61.93       66.20      0.19 o
   3   4   3       24.49       27.02      0.16 o
   4   4   3        3.29        2.14      0.17 o
   0   5   3       38.32       37.78      0.29 o
   1   5   3      110.35      113.25      0.41 o
   2   5   3      186.12      188.50      0.76 o
   3   5   3      176.52      172.83      0.76 o
   4   5   3      261.14      253.22      1.07 o
   5   5   3       29.45       34.07      0.39 o
   0   6   3        2.86        2.63      0.18 o
   1   6   3      323.04      332.24      1.29 o
   2   6   3      225.42      227.71      1.01 o
   3   6   3       15.88       14.50      0.23 o
   4   6   3       63.40       61.17      0.43 o
   5   6   3      152.24      151.40      0.74 o
   6   6   3       12.31       12.91      0.36 o
   0   7   3      582.46      583.78      3.46 o
   1   7   3        0.36        1.01      0.13 o
   2   7   3       21.40       20.74      0.25 o
   3   7   3       53.61       52.28      0.37 o
   4   7   3        7.24        7.48      0.20 o
   5   7   3       11.13       13.19      0.23 o
   0   8   3        5.85        6.74      0.34 o
   1   8   3       14.18       16.97      0.20 o
   2   8   3        0.67        0.95      0.12 o
   3   8   3       43.15       41.03      0.33 o
   0   0   4      488.47      524.15      3.11 o
   0   1   4      715.39      709.37      2.13 o
   1   1   4     1327.24     1261.58      4.09 o
   0   2   4     4554.68     4542.85     20.72 o
   1   2   4      382.55      357.82      0.69 o
   2   2   4      898.26      962.18      2.92 o
   0   3   4        3.42        6.35      0.09 o
   1   3   4      478.00      501.81      1.06 o
   2   3   4       78.44       76.19      0.18 o
   3   3   4        1.09        1.62      0.09 o
   0   4   4        0.03        0.38      0.06 o
   1   4   4      114.36       99.43      0.26 o
   2   4   4      261.71      273.31      0.65 o
   3   4   4       20.17       18.31      0.16 o
   4   4   4      158.67      155.87      0.88 o
   0   5   4       65.72       56.44      0.36 o
   1   5   4       55.10       53.96      0.26 o
   2   5   4      116.46      110.88      0.53 o
   3   5   4        0.31        0.53      0.11 o
   4   5   4      295.08      296.26      1.21 o
   5   5   4       20.36       16.06      0.35 o
   0   6   4      328.68      307.07      1.75 o
   1   6   4      324.25      330.22      1.32 o
   2   6   4       12.18       11.72      0.22 o
   3   6   4       69.88       68.79      0.44 o
   4   6   4        9.88        9.92      0.20 o
   5   6   4       88.65       86.15      0.54 o
   6   6   4       57.96       55.63      0.67 o
   0   7   4       99.88       90.12      0.71 o
   1   7   4       75.57       72.60      0.46 o
   2   7   4       12.69       11.73      0.22 o
   3   7   4       35.78       36.28      0.30 o
   4   7   4       34.75       37.66      0.33 o
   5   7   4        5.93        5.31      0.19 o
   0   8   4       11.47       10.68      0.29 o
   1   8   4       75.48       73.17      0.46 o
   2   8   4        3.94        4.53      0.17 o
   3   8   4      113.96      120.91      0.68 o
   0   1   5    11009.01    11089.09     69.75 o
   1   1   5     3512.34     3410.50     14.15 o
   0   2   5      113.95      117.55      0.36 o
   1   2   5     1084.16     1112.86      2.49 o
   2   2   5      733.80      769.18      2.29 o
   0   3   5     1292.79     1313.33      4.61 o
   1   3   5       42.34       48.99      0.14 o
   2   3   5       76.70       88.78      0.21 o
   3   3   5      294.01      285.07      0.95 o
   0   4   5      318.28      341.51      1.08 o
   1   4   5        8.52        8.86      0.09 o
   2   4   5       90.51       81.04      0.25 o
   3   4   5       94.44       98.83      0.40 o
   4   4   5        9.46       10.77      0.23 o
   0   5   5        3.26        3.26      0.17 o
   1   5   5        9.99       10.47      0.14 o
   2   5   5      183.11      187.14      0.78 o
   3   5   5       98.35       95.64      0.47 o
   4   5   5      181.27      187.19      0.83 o
   5   5   5      137.72      120.79      0.89 o
   0   6   5       22.18       25.77      0.37 o
   1   6   5      501.85      504.87      2.05 o
   2   6   5       23.16       24.28      0.28 o
   3   6   5       63.13       62.53      0.42 o
   4   6   5      134.85      131.54      0.69 o
   5   6   5       60.20       57.80      0.38 o
   6   6   5       75.50       80.26      0.79 o
   0   7   5       55.53       66.74      0.59 o
   1   7   5       42.88       38.81      0.34 o
   2   7   5       48.72       48.61      0.39 o
   3   7   5        2.48        2.16      0.16 o
   4   7   5        5.64        4.26      0.16 o
   5   7   5        0.98        0.99      0.18 o
   0   8   5        3.54        2.34      0.19 o
   1   8   5       20.63       22.52      0.26 o
   2   8   5        9.36       11.14      0.25 o
   3   8   5        9.96       10.53      0.23 o
   0   1   6       96.26       83.91      0.26 o
   1   1   6     2297.02     2281.96      8.93 o
   0   2   6       48.06       48.51      0.19 o
   1   2   6      665.29      694.04      1.52 o
   2   2   6      206.04      189.78      0.54 o
   0   3   6      866.91      932.25      3.10 o
   1   3   6      650.57      669.28      1.49 o
   2   3   6      202.10      213.46      0.46 o
   3   3   6      278.17      266.35      0.91 o
   0   4   6       57.42       40.66      0.22 o
   1   4   6      482.00      471.98      1.16 o
   2   4   6       12.47       12.63      0.12 o
   3   4   6      112.08      111.67      0.49 o
   4   4   6       32.41       35.54      0.43 o
   0   5   6      188.19      182.96      1.06 o
   1   5   6      126.99      121.28      0.50 o
   2   5   6       58.88       55.10      0.32 o
   3   5   6       67.83       68.60      0.42 o
   4   5   6      762.62      742.82      3.18 o
   5   5   6       21.83       20.18      0.35 o
   0   6   6       76.85       78.33      0.65 o
   1   6   6      439.38      424.53      1.93 o
   2   6   6       85.88       81.26      0.52 o
   3   6   6        0.62        1.13      0.14 o
   4   6   6       23.66       24.36      0.27 o
   5   6   6       15.55       16.65      0.28 o
   6   6   6        9.04       11.02      0.32 o
   0   7   6      259.16      248.74      1.54 o
   1   7   6       36.03       34.67      0.32 o
   2   7   6       26.78       28.08      0.32 o
   3   7   6      123.32      122.79      0.68 o
   4   7   6        4.59        2.98      0.14 o
   5   7   6       25.54       26.67      0.42 o
   0   8   6       58.87       58.95      0.50 o
   1   8   6       35.27       38.55      0.32 o
   2   8   6       20.19       20.30      0.27 o
   3   8   6        5.74        8.38      0.20 o
   0   1   7      117.97      118.12      0.34 o
   1   1   7      548.24      595.76      1.83 o
   0   2   7     1556.98     1581.98      5.66 o
   1   2   7      671.19      691.48      1.51 o
   2   2   7      511.63      560.80      1.68 o
   0   3   7      208.01      212.54      0.65 o
   1   3   7     1546.93     1625.81      4.47 o
   2   3   7      112.65      105.08      0.27 o
   3   3   7      118.49      136.16      0.55 o
   0   4   7      235.50      219.33      0.80 o
   1   4   7      297.84      287.51      0.72 o
   2   4   7      213.12      211.72      0.69 o
   3   4   7      178.39      170.40      0.68 o
   4   4   7        0.64        0.51      0.17 o
   0   5   7       34.58       32.42      0.36 o
   1   5   7      155.07      146.40      0.65 o
   2   5   7      353.31      359.35      1.45 o
   3   5   7      444.53      449.11      1.86 o
   4   5   7        0.95        2.13      0.16 o
   5   5   7       13.83       16.08      0.34 o
   0   6   7      413.82      424.32      2.52 o
   1   6   7       55.41       52.46      0.39 o
   2   6   7       44.09       45.85      0.38 o
   3   6   7       16.36       15.43      0.24 o
   4   6   7        0.10        0.25      0.12 o
   5   6   7        8.40        7.58      0.17 o
   6   6   7      129.93      144.37      1.43 o
   0   7   7       35.98       38.18      0.45 o
   1   7   7        8.57        6.71      0.21 o
   2   7   7       39.11       35.49      0.34 o
   3   7   7        7.64        7.16      0.21 o
   4   7   7       15.36       18.83      0.24 o
   0   8   7        1.73        1.20      0.17 o
   1   8   7       14.15       16.89      0.22 o
   2   8   7       17.68       19.98      0.27 o
   0   0   8       26.15       28.39      0.60 o
   0   1   8      428.00      418.11      1.37 o
   1   1   8     1880.88     1888.43      7.25 o
   0   2   8       60.50       63.91      0.25 o
   1   2   8       51.53       49.77      0.14 o
   2   2   8       95.84      105.30      0.34 o
   0   3   8      120.16      135.85      0.51 o
   1   3   8      112.50      116.55      0.29 o
   2   3   8       94.83       85.07      0.25 o
   3   3   8       19.35       18.60      0.20 o
   0   4   8      331.04      347.72      1.45 o
   1   4   8      163.10      170.57      0.57 o
   2   4   8        9.22        8.93      0.13 o
   3   4   8       57.09       55.52      0.31 o
   4   4   8      665.13      643.01      3.78 o
   0   5   8       40.50       38.21      0.44 o
   1   5   8      459.10      452.66      1.88 o
   2   5   8       95.52       88.86      0.49 o
   3   5   8      122.18      113.28      0.58 o
   4   5   8       24.76       21.66      0.26 o
   5   5   8      351.47      351.32      2.21 o
   0   6   8     1071.76     1076.14      7.00 o
   1   6   8       99.49       98.91      0.62 o
   2   6   8        5.67        6.43      0.20 o
   3   6   8        7.02        6.43      0.21 o
   4   6   8        6.05        6.45      0.18 o
   5   6   8       12.06       14.92      0.18 o
   0   7   8      106.97      111.86      0.80 o
   1   7   8        3.96        3.12      0.18 o
   2   7   8        9.83        9.43      0.22 o
   3   7   8       54.94       54.08      0.40 o
   4   7   8       35.21       38.48      0.36 o
   0   8   8       21.91       22.29      0.33 o
   1   8   8       20.35       23.16      0.26 o
   2   8   8       28.72       34.49      0.32 o
   0   1   9        0.07        0.59      0.07 o
   1   1   9      188.73      212.98      0.75 o
   0   2   9       97.88      109.42      0.54 o
   1   2   9     1494.28     1584.31      4.27 o
   2   2   9      322.37      327.55      1.12 o
   0   3   9      156.97      157.27      0.58 o
   1   3   9      511.83      487.93      1.23 o
   2   3   9       16.71       14.85      0.11 o
   3   3   9       14.37       14.53      0.21 o
   0   4   9        4.40        3.00      0.13 o
   1   4   9      154.89      158.28      0.60 o
   2   4   9       31.72       31.69      0.25 o
   3   4   9        2.27        2.36      0.13 o
   4   4   9        1.37        1.15      0.18 o
   0   5   9        8.02        7.73      0.26 o
   1   5   9      332.97      332.86      1.44 o
   2   5   9       56.66       55.97      0.36 o
   3   5   9      114.13      115.60      0.59 o
   4   5   9      117.84      119.76      0.59 o
   5   5   9      151.94      159.05      1.08 o
   0   6   9        2.94        4.43      0.23 o
   1   6   9      147.66      139.83      0.75 o
   2   6   9      137.02      137.27      0.75 o
   3   6   9        4.66        4.45      0.19 o
   4   6   9       37.72       38.47      0.31 o
   5   6   9       21.83       19.42      0.20 o
   0   7   9      154.15      151.37      1.01 o
   1   7   9      104.22      102.91      0.59 o
   2   7   9       40.72       40.31      0.35 o
   3   7   9        0.80        1.05      0.17 o
   4   7   9       22.97       24.38      0.31 o
   0   8   9       13.61       13.32      0.40 o
   1   8   9        1.22        0.96      0.13 o
   2   8   9        3.58        2.75      0.20 o
   0   1  10       36.70       36.65      0.19 o
   1   1  10        0.37        0.73      0.06 o
   0   2  10      196.97      198.15      0.68 o
   1   2  10      156.75      138.31      0.38 o
   2   2  10       96.45      101.74      0.38 o
   0   3  10      367.79      378.65      1.42 o
   1   3  10      984.01      984.35      2.90 o
   2   3  10       71.71       76.43      0.28 o
   3   3  10        1.50        2.54      0.15 o
   0   4  10       23.32       25.13      0.27 o
   1   4  10       39.00       35.89      0.24 o
   2   4  10       82.94       85.58      0.48 o
   3   4  10      188.66      175.12      0.79 o
   4   4  10       57.16       60.14      0.53 o
   0   5  10       40.94       43.54      0.46 o
   1   5  10       98.38       98.66      0.52 o
   2   5  10      195.49      189.88      0.86 o
   3   5  10        0.68        0.61      0.14 o
   4   5  10       75.34       73.00      0.44 o
   5   5  10       50.75       54.73      0.47 o
   0   6  10       72.25       67.14      0.57 o
   1   6  10       60.35       58.83      0.43 o
   2   6  10       61.33       59.41      0.45 o
   3   6  10       54.07       49.60      0.41 o
   4   6  10        7.95        8.74      0.18 o
   5   6  10        6.91        5.70      0.22 o
   0   7  10        5.00        3.72      0.22 o
   1   7  10      108.92      114.54      0.62 o
   2   7  10       18.12       17.85      0.26 o
   3   7  10       18.90       19.06      0.23 o
   4   7  10       30.25       33.04      0.32 o
   0   8  10       41.81       53.68      0.57 o
   1   8  10       22.66       25.99      0.33 o
   0   1  11      791.45      837.28      3.15 o
   1   1  11       35.93       40.10      0.22 o
   0   2  11        1.91        1.59      0.09 o
   1   2  11      103.54      105.69      0.30 o
   2   2  11      164.75      152.80      0.64 o
   0   3  11      257.93      274.13      1.14 o
   1   3  11      307.27      308.00      0.97 o
   2   3  11       66.30       65.13      0.33 o
   3   3  11       81.09       86.28      0.62 o
   0   4  11       19.13       20.68      0.29 o
   1   4  11       75.92       76.86      0.38 o
   2   4  11      362.01      344.44      1.45 o
   3   4  11      104.86      102.56      0.55 o
   4   4  11       72.55       68.38      0.62 o
   0   5  11       61.32       61.99      0.53 o
   1   5  11       20.17       17.29      0.25 o
   2   5  11       29.01       27.97      0.28 o
   3   5  11      136.27      128.17      0.68 o
   4   5  11        7.47        7.74      0.19 o
   5   5  11      403.46      419.80      2.94 o
   0   6  11        0.86        0.76      0.17 o
   1   6  11       91.30       89.63      0.52 o
   2   6  11       66.16       62.61      0.46 o
   3   6  11       16.54       15.24      0.27 o
   4   6  11       59.10       58.14      0.37 o
   5   6  11       25.08       26.31      0.38 o
   0   7  11        2.65        3.58      0.20 o
   1   7  11      203.19      204.03      0.97 o
   2   7  11       38.07       37.50      0.31 o
   3   7  11        9.45       12.12      0.22 o
   0   0  12     2147.07     2223.46     22.55 o
   0   1  12       73.84       81.39      0.36 o
   1   1  12      111.88      116.01      0.51 o
   0   2  12       24.93       29.09      0.20 o
   1   2  12       42.87       41.01      0.18 o
   2   2  12        0.11        0.17      0.13 o
   0   3  12      648.24      654.37      3.70 o
   1   3  12       27.31       26.74      0.21 o
   2   3  12      546.21      556.08      2.27 o
   3   3  12        2.07        3.38      0.22 o
   0   4  12       28.96       28.81      0.35 o
   1   4  12      510.13      506.47      1.99 o
   2   4  12      411.69      401.79      1.73 o
   3   4  12       38.72       38.43      0.32 o
   4   4  12       33.35       37.57      0.51 o
   0   5  12        2.96        3.16      0.23 o
   1   5  12      112.25      115.97      0.58 o
   2   5  12       48.75       43.86      0.33 o
   3   5  12       50.24       44.70      0.35 o
   4   5  12       10.64        9.23      0.21 o
   5   5  12       14.67       13.04      0.30 o
   0   6  12        0.13        0.43      0.15 o
   1   6  12       21.69       23.35      0.27 o
   2   6  12       91.72       87.27      0.49 o
   3   6  12       25.23       27.15      0.29 o
   4   6  12       12.38       14.62      0.20 o
   0   7  12       39.81       43.24      0.46 o
   1   7  12       24.22       27.96      0.34 o
   2   7  12       57.41       62.96      0.39 o
   3   7  12        4.22        1.32      0.15 o
   0   1  13       12.78       11.11      0.14 o
   1   1  13       25.92       27.14      0.23 o
   0   2  13      314.54      307.73      1.37 o
   1   2  13      444.48      427.78      1.68 o
   2   2  13       21.86       20.72      0.44 o
   0   3  13       14.62       18.83      0.28 o
   1   3  13       22.50       21.85      0.21 o
   2   3  13       39.13       38.98      0.33 o
   3   3  13        2.99        2.55      0.20 o
   0   4  13       12.91       14.97      0.30 o
   1   4  13      803.98      805.50      3.43 o
   2   4  13      160.88      154.74      0.74 o
   3   4  13       49.14       44.38      0.37 o
   4   4  13        1.28        1.12      0.24 o
   0   5  13       65.71       64.73      0.53 o
   1   5  13       20.13       19.72      0.24 o
   2   5  13      266.22      243.37      1.10 o
   3   5  13       35.96       35.63      0.32 o
   4   5  13       44.66       41.19      0.36 o
   5   5  13        0.01        0.15      0.18 o
   0   6  13      211.91      208.88      1.37 o
   1   6  13       56.09       52.61      0.39 o
   2   6  13        9.03        9.77      0.18 o
   3   6  13       56.54       56.69      0.38 o
   4   6  13       15.68       14.69      0.25 o
   0   7  13      231.60      244.37      1.75 o
   1   7  13       45.04       52.32      0.38 o
   2   7  13        8.06        7.82      0.19 o
   0   1  14      646.55      653.18      3.67 o
   1   1  14        0.66        1.79      0.15 o
   0   2  14      101.63      103.31      0.81 o
   1   2  14       31.02       28.91      0.24 o
   2   2  14       64.64       62.23      0.60 o
   0   3  14        1.41        1.72      0.19 o
   1   3  14      339.25      334.43      1.40 o
   2   3  14      143.42      136.31      0.70 o
   3   3  14       75.92       75.59      0.67 o
   0   4  14       58.75       61.82      0.49 o
   1   4  14      358.11      349.37      1.52 o
   2   4  14       18.13       21.69      0.28 o
   3   4  14       16.42       16.59      0.27 o
   4   4  14        4.77        6.80      0.33 o
   0   5  14        5.39        5.75      0.23 o
   1   5  14       34.08       30.81      0.30 o
   2   5  14      109.85      116.74      0.62 o
   3   5  14        1.12        1.07      0.15 o
   4   5  14       37.03       37.53      0.37 o
   5   5  14       49.63       53.54      0.61 o
   0   6  14        2.96        3.78      0.20 o
   1   6  14       17.68       17.86      0.24 o
   2   6  14       14.51       14.69      0.22 o
   3   6  14       68.61       63.83      0.57 o
   4   6  14       43.41       45.38      0.43 o
   0   7  14        7.37        6.82      0.31 o
   1   7  14       50.11       52.49      0.37 o
   0   1  15      266.98      264.81      1.68 o
   1   1  15        5.27        3.96      0.21 o
   0   2  15       65.07       63.97      0.53 o
   1   2  15       76.63       73.91      0.42 o
   2   2  15       58.42       58.47      0.55 o
   0   3  15       78.48       79.62      0.65 o
   1   3  15      226.58      213.65      0.98 o
   2   3  15      203.64      209.80      0.99 o
   3   3  15       52.04       47.24      0.52 o
   0   4  15        4.98        6.22      0.22 o
   1   4  15      152.73      144.46      0.73 o
   2   4  15      113.77      108.46      0.64 o
   3   4  15        0.24        0.51      0.13 o
   4   4  15        0.20        0.16      0.18 o
   0   5  15        0.88        1.26      0.18 o
   1   5  15       68.40       66.74      0.42 o
   2   5  15       71.15       64.13      0.46 o
   3   5  15       30.70       26.03      0.31 o
   4   5  15        4.17        3.37      0.18 o
   0   6  15       11.73       11.22      0.25 o
   1   6  15       81.49       86.98      0.53 o
   2   6  15      121.15      117.29      0.67 o
   3   6  15        0.26        0.12      0.12 o
   0   7  15       18.34       20.79      0.41 o
   0   0  16     1187.07     1234.54     16.44 o
   0   1  16       52.57       53.92      0.49 o
   1   1  16       60.58       62.14      0.56 o
   0   2  16        3.86        5.31      0.23 o
   1   2  16       44.52       43.51      0.35 o
   2   2  16      127.05      119.85      0.93 o
   0   3  16      110.96      108.66      0.88 o
   1   3  16        3.16        3.60      0.26 o
   2   3  16      232.17      224.50      1.07 o
   3   3  16       43.85       40.12      0.46 o
   0   4  16       78.46       76.81      0.64 o
   1   4  16       62.79       57.12      0.40 o
   2   4  16       24.75       22.98      0.27 o
   3   4  16       20.07       17.70      0.24 o
   4   4  16       47.80       53.99      0.65 o
   0   5  16        0.10        0.26      0.14 o
   1   5  16      105.34      103.08      0.56 o
   2   5  16       27.18       27.20      0.30 o
   3   5  16        2.11        0.87      0.14 o
   4   5  16       54.55       63.47      0.48 o
   0   6  16        0.26        0.27      0.13 o
   1   6  16        6.69        5.88      0.18 o
   2   6  16        7.82        8.08      0.21 o
   0   1  17      223.43      215.64      1.34 o
   1   1  17        7.97        7.71      0.28 o
   0   2  17        6.70        7.40      0.27 o
   1   2  17       17.68       18.28      0.24 o
   2   2  17      108.76      109.24      0.85 o
   0   3  17       24.46       26.99      0.48 o
   1   3  17        2.07        2.43      0.18 o
   2   3  17       45.06       45.74      0.41 o
   3   3  17       60.44       59.78      0.58 o
   0   4  17      384.29      385.43      2.72 o
   1   4  17       41.97       37.37      0.34 o
   2   4  17      112.56      105.97      0.62 o
   3   4  17        8.37        8.78      0.19 o
   4   4  17       43.96       43.38      0.51 o
   0   5  17        9.04        9.13      0.24 o
   1   5  17        8.76        7.85      0.19 o
   2   5  17      112.16      105.01      0.61 o
   3   5  17        0.55        0.23      0.12 o
   0   6  17       10.46       11.76      0.28 o
   1   6  17        8.61        9.04      0.18 o
   2   6  17       32.33       35.92      0.56 o
   0   1  18        2.26        1.78      0.24 o
   1   1  18        3.27        3.02      0.26 o
   0   2  18       38.76       39.42      0.49 o
   1   2  18       66.01       65.13      0.47 o
   2   2  18      379.23      374.01      3.18 o
   0   3  18      215.23      214.11      1.88 o
   1   3  18      214.84      209.89      1.46 o
   2   3  18       11.94       13.48      0.24 o
   3   3  18        4.38        4.23      0.28 o
   0   4  18      126.53      125.56      1.02 o
   1   4  18       95.64       91.33      0.57 o
   2   4  18      131.58      127.75      0.72 o
   3   4  18       22.79       20.55      0.27 o
   4   4  18        8.94        8.52      0.32 o
   0   5  18        1.29        0.81      0.13 o
   1   5  18       68.78       64.19      0.43 o
   2   5  18       52.08       53.43      0.40 o
   3   5  18       46.02       45.86      0.39 o
   0   1  19       21.57       22.60      0.38 o
   1   1  19      123.47      121.04      1.22 o
   0   2  19      213.10      212.19      1.85 o
   1   2  19       20.83       21.76      0.28 o
   2   2  19      158.35      164.74      1.42 o
   0   3  19        0.01        0.08      0.18 o
   1   3  19       13.40       15.14      0.27 o
   2   3  19      111.11      107.83      0.87 o
   3   3  19        5.85        4.95      0.24 o
   0   4  19       57.70       60.05      0.59 o
   1   4  19       61.56       66.24      0.48 o
   2   4  19       51.53       50.45      0.39 o
   3   4  19       23.28       25.22      0.27 o
   0   5  19        4.21        4.44      0.45 o
   1   5  19       33.29       32.54      0.40 o
   2   5  19       30.50       27.26      0.34 o
   0   0  20      329.48      337.42      7.17 o
   0   1  20       37.54       36.83      0.50 o
   1   1  20       11.65       11.54      0.30 o
   0   2  20       10.22        9.81      0.28 o
   1   2  20      123.71      124.76      0.72 o
   2   2  20       93.38       97.18      1.54 o
   0   3  20        9.22        8.27      0.29 o
   1   3  20       68.55       71.53      0.61 o
   2   3  20      119.52      116.33      0.96 o
   3   3  20       25.23       23.10      0.36 o
   0   4  20        4.41        4.80      0.22 o
   1   4  20        5.83        6.14      0.19 o
   2   4  20       14.58       13.88      0.23 o
   3   4  20       16.76       17.26      0.39 o
   0   5  20        0.01       -0.15      0.28 o
   0   1  21       82.41       84.26      0.99 o
   1   1  21        1.09        1.40      0.17 o
   0   2  21        0.49        0.21      0.19 o
   1   2  21       93.61       95.22      0.76 o
   2   2  21       84.61       81.14      1.10 o
   0   3  21      227.67      238.39      2.39 o
   1   3  21       59.15       56.67      0.47 o
   2   3  21       16.92       14.46      0.30 o
   3   3  21       22.52       23.55      0.51 o
   0   4  21       48.63       53.46      0.78 o
   1   4  21       19.68       20.05      0.25 o
   0   1  22        0.03        0.05      0.14 o
   1   1  22       19.27       18.36      0.41 o
   0   2  22        6.87        6.03      0.27 o
   1   2  22       77.64       79.37      0.63 o
   2   2  22       27.85       30.34      0.57 o
   0   3  22       36.08       34.82      0.55 o
   1   3  22       79.62       80.87      0.57 o
   2   3  22       75.05       80.63      0.86 o
   0   1  23        2.53        3.00      0.20 o
   1   1  23        6.83        7.12      0.26 o
   0   2  23       45.88       46.81      0.71 o
   1   2  23       97.44      100.02      1.22 o
   2   2  23        8.14        9.16      0.43 o
   0   0  24        0.03        0.06      0.38 o
   0   1  24        4.60        5.97      0.32 o
 
